# Supplementary material for: The Role of p53 Signaling in Colorectal Cancer
Source: Cancers (Basel). 2021 Apr 28;13(9):2125. doi: 10.3390/cancers13092125 (PMC8125348; doi:10.3390/cancers13092125)
Supplement: Supplementary file 1 [file cancers-13-02125-s001.zip]

Archive with 1 entries (1 files):
- cancers-1188407Figure S1.pdf
